# Supplementary material for: Safety, Feasibility and Efficacy of Lokomat® and Armeo®Spring Training in Deconditioned Paediatric, Adolescent and Young Adult Cancer Patients
Source: Cancers (Basel). 2023 Feb 16;15(4):1250. doi: 10.3390/cancers15041250 (PMC9954270; doi:10.3390/cancers15041250)
Supplement: Supplementary file 1 [file cancers-15-01250-s001.zip]

Archive with 4 entries (4 files):
- Supplementary File S1 Safety Checklist.pdf
- Supplementary File S2 robotics questionnaire.pdf
- Supplementary File S3 Outcome measures histograms.pdf
- Supplementary File S4 Preliminary efficacy results Armeo docx.pdf
